# Supplementary material for: Deciphering the Effects of Phosphate Fertiliser on Rhizospheric Bacterial Community Structure and Potato Common Scab
Source: Microorganisms. 2024 Nov 15;12(11):2322. doi: 10.3390/microorganisms12112322 (PMC11596807; doi:10.3390/microorganisms12112322)
Supplement: Supplementary file 1 [file microorganisms-12-02322-s001.zip]

Archive with 1 entries (1 files):
- microorganisms-3303939-supplementary.pdf
